# Supplementary material for: Bimetallic ZIF-Derived Co/N-Codoped Porous Carbon Supported Ruthenium Catalysts for Highly Efficient Hydrogen Evolution Reaction
Source: Nanomaterials (Basel). 2021 May 6;11(5):1228. doi: 10.3390/nano11051228 (PMC8148513; doi:10.3390/nano11051228)
Supplement: Supplementary file 1 [file nanomaterials-11-01228-s001.zip]

Archive with 1 entries (1 files):
- nanomaterials-1199248-supplementary.pdf
